# Supplementary material for: Metagenomic comparisons reveal a highly diverse and unique viral community in a seasonally fluctuating hypersaline microbial mat
Source: Microb Genom. 2023 Jul 17;9(7):mgen001063. doi: 10.1099/mgen.0.001063 (PMC10438804; doi:10.1099/mgen.0.001063)
Supplement: Supplementary material 2 [file mgen-9-1063-s002.xlsx]

## Sheet: Hoja1
SRA run accesion	Sample name	Location	Description	Raw reads	Filtered reads	Publication
SRR6913561	CH2	Churince (Mexico)	Cuatro Ciénegas	7962496	7186796	Taboada et al. 2018
SRR6913558	CH4	Churince (Mexico)	Cuatro Ciénegas	9974898	7440045	Taboada et al. 2018
SRR6913571	CH5	Churince (Mexico)	Cuatro Ciénegas	8269314	7218432	Taboada et al. 2018
SRR6913570	CH9	Churince (Mexico)	Cuatro Ciénegas	4247137	3584080	Taboada et al. 2018
SRR6913569	CH10	Churince (Mexico)	Cuatro Ciénegas	7017080	5534424	Taboada et al. 2018
SRR6913568	BE	La Becerra (Mexico)	Cuatro Ciénegas	8193308	6904872	Taboada et al. 2018
SRR6913567	PR1	Pozas Rojas (Mexico)	Cuatro Ciénegas	4805076	4115469	Taboada et al. 2018
SRR6913566	PR3	Pozas Rojas (Mexico)	Cuatro Ciénegas	5203288	3971715	Taboada et al. 2018
SRR6913560	PR4	Pozas Rojas (Mexico)	Cuatro Ciénegas	13320976	9924966	Taboada et al. 2018
SRR6913559	PR7	Pozas Rojas (Mexico)	Cuatro Ciénegas	7266635	5782866	Taboada et al. 2018
SRR6913563	PR9	Pozas Rojas (Mexico)	Cuatro Ciénegas	5908946	5196793	Taboada et al. 2018
SRR001044	PA	Pozas Azules II (Mexico)	Microbialite	318774	302359	Desnues et al. 2008
SRR001045	RM	Rio Mesquites (Mexico)	Microbialite	394902	328887	Desnues et al. 2008
SRR001061	Highborne cay	Bahamas	Microbialite	162472	147079	Desnues et al. 2008
SRR402039	2007At1	Lake Tyrell (Australia)	Hypersaline high	1788587	1133156	Emerson et al. 2012
SRR402041	2007At2	Lake Tyrell (Australia)	Hypersaline high	4377964	3628979	Emerson et al. 2012
SRR402047	2009B	Lake Tyrell (Australia)	Hypersaline high	10809213	9467013	Emerson et al. 2012
SRR402042	2010Bt1	Lake Tyrell (Australia)	Hypersaline high	584879	516230	Emerson et al. 2012
SRR402043	2010Bt2	Lake Tyrell (Australia)	Hypersaline high	2224022	1672188	Emerson et al. 2012
SRR402044	2010Bt3	Lake Tyrell (Australia)	Hypersaline high	696810	550077	Emerson et al. 2012
SRR402045	2010Bt4	Lake Tyrell (Australia)	Hypersaline high	6164429	4372806	Emerson et al. 2012
SRR402046	2010A	Lake Tyrell (Australia)	Hypersaline high	5907315	4529547	Emerson et al. 2012
SRR001053/SRR001054	Saltern low	San Diego Bay (USA)	Hypersaline low	122056	110432	Dinsdale et al. 2008a
SRR001055/SRR001056	Saltern med	San Diego Bay (USA)	Hypersaline med	44557	39536	Dinsdale et al. 2008a
SRR001051	Tabuaeran atoll	Pacific ocean	Seawater	411812	377903	Dinsdale et al. 2008b
SRR001049	Palmyra atoll	Pacific ocean	Seawater	358985	320319	Dinsdale et al. 2008b
SRR001042	Kiritimati atoll	Pacific ocean	Seawater	329384	282975	Dinsdale et al. 2008b
SRR001040	Kingman atoll	Pacific ocean	Seawater	113749	94603	Dinsdale et al. 2008b
SRR001038	Sargasso sea	Sargasso sea	Seawater	412745	399625	Angly et al. 2006
SRR023774	Tampa bay	Tampa bay (USA)	Seawater	294068	279173	McDaniel et al. 2008
SRR001047	Tilapia pond 1105	Kent SeaTech (USA)	Freshwater	316182	266567	Dinsdale et al. 2008a
SRR001075	Tilapia pond 0506	Kent SeaTech (USA)	Freshwater	62245	59508	Dinsdale et al. 2008a
SRR001076	Prebead pond 0506	Kent SeaTech (USA)	Freshwater	69785	66600	Dinsdale et al. 2008a
ERR019477	Lake Pavin	Lake Pavin (France)	Freshwater	684228	556373	Roux et al. 2012
ERR019478	Lake Bourget	Lake Bourget (France)	Freshwater	597693	557531	Roux et al. 2012
